# Supplementary material for: Isopeptor: a tool for detecting intramolecular isopeptide bonds in protein structures
Source: Bioinform Adv. 2025 Mar 11;5(1):vbaf049. doi: 10.1093/bioadv/vbaf049 (PMC11919812; doi:10.1093/bioadv/vbaf049)
Supplement: vbaf049_Supplementary_Data [file vbaf049_supplementary_data.zip]

Archive with 2 entries (2 files):
- Log.txt
- supplementary_material.pdf
