# Supplementary material for: Isopeptor: a tool for detecting intramolecular isopeptide bonds in protein structures
Source: Bioinform Adv. 2025 Mar 11;5(1):vbaf049. doi: 10.1093/bioadv/vbaf049 (PMC11919812; doi:10.1093/bioadv/vbaf049)
Supplement: vbaf049_Supplementary_Data [file vbaf049_supplementary_data.zip › Log.txt]

Copying the file from \\chenasprod\Software_Support\Smart_Suite\Smart_Track\Watch_Folder\Smart_Proof_Marked_PDF\OP-BIOA250051_AuthorCorr_SupplementFolder_supplementary_material.pdf---> to --->\\chenasprod\kglinw2\Journals\OUP\BIOA\Vol00000\250051\FreshMss\suppl_data\\supplementary_material.pdf--> 3/12/2025 3:29 PM
Copying the file from \\chenasprod\Software_Support\Smart_Suite\Smart_Track\Watch_Folder\Smart_Proof_Marked_PDF\OP-BIOA250051_PECorr_SupplementFolder_supplementary_material.pdf---> to --->\\chenasprod\kglinw2\Journals\OUP\BIOA\Vol00000\250051\FreshMss\suppl_data\\supplementary_material.pdf--> 3/13/2025 11:52 AM
